# Supplementary material for: Selection in action: dissecting the molecular underpinnings of the increasing muscle mass of Belgian Blue Cattle
Source: BMC Genomics. 2014 Sep 17;15(1):796. doi: 10.1186/1471-2164-15-796 (PMC4190573; doi:10.1186/1471-2164-15-796)
Supplement: Supplementary file 2 — Additional file 2: Figure S2: Measures of genetic distances between different bovine breed samples genotyped with a Bovine 50 K chip. Each breed is represented with a different color (orange for Belgian Blue beef cattle, blue for Belgian Blue dual-purpose cattle and magenta for Holstein). BBB = Belgian-Blue beef, BBM = Belgian -Blue dual-purpose, HOL = Holstein, ANG = Angus, CHL = Charolais, SIM = Simmental, JER = Jersey, HRF = Hereford, WAG = Wagyu, SEP = Senepol, SGT = Santa-Gertrudis, BRM = Brahman, NEL = Nelore. A. Coordinates (first two coordinates) obtained from a mutli-dimensional scaling analysis. B. Neighbourgh joining tree. Distance was measured based on number of identical-by-state allele at each marker allele. (ZIP 10 KB) [file 12864_2014_6507_MOESM2_ESM.zip]

Archive with 1 entries (1 files):
- 9993087513226500_add2.ps
