# Supplementary material for: Selection in action: dissecting the molecular underpinnings of the increasing muscle mass of Belgian Blue Cattle
Source: BMC Genomics. 2014 Sep 17;15(1):796. doi: 10.1186/1471-2164-15-796 (PMC4190573; doi:10.1186/1471-2164-15-796)
Supplement: Supplementary file 3 — Additional file 3: Table S1: Table reporting the 91 candidate regions exhibiting reduced variability in modern BBC and identified with SWEEPY. (XLSX 15 KB) [file 12864_2014_6507_MOESM3_ESM.xlsx]

## Sheet: Sheet1
Start	First Marker	End	Last marker	BTA	Length (in Mb)	quantile_fst_hol	quantile_fst_bbm	quantile_fst_old	Differentiated with HOL (q > 0.95)	Differentiated with HOL & BBM	Differentiated with HOL, BBM & 'OLD'
11.2809	BovineHD0100003546	11.3335	BovineHD0100003571	1	0.052611	0.0038	0.0314	0.3625	NO	NO	NO
40.5669	BovineHD0100011558	40.6041	BovineHD0100011575	1	0.037148	0.636327	0.9035	0.9677	NO	NO	NO
66.8685	BovineHD0100046480	66.9936	BovineHD0100018908	1	0.125069	0.5835	0.7303	0.0293029	NO	NO	NO
83.6952	BovineHD0100023961	83.8314	BovineHD0100023998	1	0.136169	0.0014	0.278856	0.270827	NO	NO	NO
6.21642	BovineHD0200001822	6.72038	BovineHD0200001959	2	0.50396	0.9992	0.952395	0.265	YES	YES	NO
56.804	BovineHD0200016103	56.8266	BovineHD0200016122	2	0.022678	0.9689	0.9823	0.3002	YES	YES	NO
56.8921	BovineHD0200016149	56.9232	BovineHD0200016165	2	0.031181	0.9681	0.9708	0.0585	YES	YES	NO
61.9761	BovineHD0200017835	62.1405	BovineHD0200017944	2	0.164371	0	0	0	NO	NO	NO
119.864	BovineHD0200034734	119.994	BTA-49182	2	0.130524	0.0947284	0.0285	0.00570057	NO	NO	NO
8.34915	BovineHD0300002745	8.3867	BovineHD0300002766	3	0.037557	2e-04	1e-04	4e-04	NO	NO	NO
8.986	BovineHD0300002976	9.1196	BovineHD0300003010	3	0.133598	2e-04	0.5889	0.832283	NO	NO	NO
17.8035	BovineHD0300005701	17.8593	BovineHD0300005736	3	0.05588	0.0251	0.00120012	0.5721	NO	NO	NO
72.1547	BovineHD0300021139	72.2068	BovineHD0300035595	3	0.052177	0.0311	0.0307	0.2038	NO	NO	NO
72.7768	BovineHD0300021251	73.0074	BTB-01863309	3	0.230537	0.157747	0.376838	0.0115	NO	NO	NO
92.7149	BovineHD0300026700	92.7939	BovineHD0300026717	3	0.079018	0.30113	0.00360036	0.239	NO	NO	NO
27.318	BovineHD0400007907	27.3828	BovineHD0400007959	4	0.064831	0.728246	0.6357	0.955796	NO	NO	NO
80.4425	BTB-00200262	80.5534	BovineHD0400022251	4	0.110863	0.0073	0.548555	0.2513	NO	NO	NO
92.977	BovineHD0500026406	93.1676	BovineHD0500026447	5	0.190575	0.64763	0.735821	0.865173	NO	NO	NO
56.6927	BovineHD0600015496	56.7367	BovineHD0600015511	6	0.04401	0.8545	0.9508	0.2344	NO	NO	NO
71.6945	BovineHD0600019954	71.8703	BovineHD0600019980	6	0.175797	0.1625	0.0026	0.00670067	NO	NO	NO
75.0945	BovineHD0600020902	75.1336	BovineHD0600020930	6	0.039108	1	0.323832	0.0017	YES	NO	NO
117.749	BovineHD0600033549	117.916	BovineHD0600033591	6	0.166725	0.3145	0.0135	0.2368	NO	NO	NO
16.9589	BTA-78367	17.0338	BovineHD0700004763	7	0.0749	0.8284	0.8365	0.0564056	NO	NO	NO
51.6998	BovineHD0700015002	51.8285	BovineHD0700015030	7	0.128731	0.0035	4e-04	0.1117	NO	NO	NO
52.1542	BovineHD0700015101	52.2786	BovineHD0700015125	7	0.124439	0.0013	0.0015	0.0875088	NO	NO	NO
53.6906	BovineHD0700015475	53.8252	BovineHD0700015507	7	0.134624	0.123012	0.00480048	0.0136	NO	NO	NO
90.2615	BovineHD0700026452	90.3233	BovineHD0700026485	7	0.061882	0.4617	0.3747	0.5975	NO	NO	NO
33.0336	BovineHD0800009893	33.2456	BovineHD0800009950	8	0.211956	0.00840168	0.00410041	0.023	NO	NO	NO
43.8399	BovineHD0800013080	43.9232	BovineHD0800013107	8	0.083321	0.1139	0.3862	0.0126	NO	NO	NO
56.1799	BovineHD0800016950	56.2709	BovineHD0800016976	8	0.090996	0.2819	0.6686	0.0076	NO	NO	NO
58.6018	BovineHD0800017529	58.6806	BovineHD0800017549	8	0.078747	0.0933	0.684468	0.2313	NO	NO	NO
58.8309	BovineHD0800017585	58.8982	Hapmap29835-BTA-145855	8	0.067257	0.002	0.2365	0.1317	NO	NO	NO
59.6756	BovineHD0800017806	59.7629	BovineHD0800017832	8	0.087307	0.0108	0.0342	0.1924	NO	NO	NO
59.8286	BovineHD0800017849	59.9822	BovineHD0800017885	8	0.153526	0.281528	0.0908091	0.7514	NO	NO	NO
61.5455	BovineHD0800018396	61.6556	BovineHD0800018431	8	0.110077	0.00070014	4e-04	0.00080008	NO	NO	NO
83.5851	BovineHD0800024863	83.6679	BTA-90123	8	0.082809	0.061	0.158332	0.0115	NO	NO	NO
96.7256	BovineHD0800028585	96.7788	BovineHD0800028603	8	0.053215	0.0036	2e-04	7e-04	NO	NO	NO
104.974	BovineHD0800031279	105.044	BovineHD0800031308	8	0.070015	0.141214	0.874	0.29986	NO	NO	NO
107.787	BovineHD0800032325	107.98	BovineHD0800032406	8	0.192986	0	0.3016	0.0408	NO	NO	NO
70.9489	BovineHD1000020341	71.0489	BovineHD1000020388	10	0.099991	0.0173	0.0282	0.004	NO	NO	NO
73.7388	BovineHD1000020950	73.7783	BovineHD1000020978	10	0.039459	0.128013	0.1934	0.5811	NO	NO	NO
104.05	BovineHD1000030435	104.08	BovineHD1000030456	10	0.030296	0.916092	0.9356	0.635564	NO	NO	NO
18.2167	BovineHD1100005584	18.3473	BovineHD1100005619	11	0.130659	0.9986	0.928	0.705071	YES	NO	NO
29.4048	BovineHD1100008742	29.4545	BovineHD1100008767	11	0.04966	0.8629	0.223722	3e-04	NO	NO	NO
98.1084	BovineHD1100028543	98.1697	BovineHD1100028574	11	0.061348	0.105821	0.949695	0.006	NO	NO	NO
39.5892	BovineHD1200026918	39.6788	BovineHD1200011289	12	0.089573	7e-04	0.1901	0.644064	NO	NO	NO
11.6653	BovineHD1300003164	11.751	BovineHD1300003218	13	0.085779	0.00770077	8e-04	8e-04	NO	NO	NO
11.8031	BovineHD1300003242	11.8258	BovineHD1300003257	13	0.022786	0.0364036	0.4856	0.2615	NO	NO	NO
11.9311	BovineHD1300003319	11.9607	BovineHD1300003344	13	0.029599	2e-04	0.00010001	0.00010002	NO	NO	NO
11.9861	BovineHD1300003362	12.0695	BovineHD1300003414	13	0.083399	0.0042	0.00030006	0.00420084	NO	NO	NO
14.3621	BovineHD1300004079	14.4081	BovineHD1300024874	13	0.045985	0.5984	0.5467	0.9173	NO	NO	NO
32.083	BovineHD1300009399	32.2197	BovineHD1300009427	13	0.136688	0.0461	0.0079	0.0725073	NO	NO	NO
49.3701	BovineHD1300014324	49.524	BovineHD1300014354	13	0.153912	0.0227023	5e-04	0.0515	NO	NO	NO
1.69904	BovineHD1400000210	1.95758	BovineHD1400000260	14	0.258534	0.732	0.069707	0.00250025	NO	NO	NO
11.4923	BovineHD1400003244	11.5285	BovineHD1400003272	14	0.036167	0.229923	0.0655	0.0143	NO	NO	NO
24.483	BTB-01530778	25.0922	BovineHD1400007276	14	0.609272	0.00010003	0	0.0048024	NO	NO	NO
28.718	BovineHD1400008306	28.7745	BovineHD1400008327	14	0.056507	0.4512	0.573057	0.0318	NO	NO	NO
28.8105	BovineHD1400008338	28.8739	BovineHD1400008361	14	0.063383	0.0394079	0.0627063	0.106	NO	NO	NO
36.9988	BovineHD1400024091	37.1172	BovineHD1400010650	14	0.118393	0	0	0	NO	NO	NO
48.3851	BovineHD1400013739	48.4174	BovineHD1400013758	14	0.03223	0.7788	0.9011	0.5595	NO	NO	NO
50.0755	BovineHD1400014209	50.1803	BovineHD1400014237	14	0.10482	0.0049	0.00190019	0.0266027	NO	NO	NO
58.3537	BovineHD1400016203	58.5159	BovineHD1400016240	14	0.16222	0.0204	0.21	0.0181	NO	NO	NO
70.7719	BovineHD1400019840	70.8437	BovineHD1400019858	14	0.071815	0.0338	0.0018	3e-04	NO	NO	NO
83.7654	BovineHD1400023689	83.8298	BovineHD1400023720	14	0.064407	0.1329	0.0859	0.1121	NO	NO	NO
37.8835	BovineHD1500010422	37.9205	BovineHD1500010454	15	0.037003	0.1454	0.124712	0.310531	NO	NO	NO
47.2635	BovineHD1500013533	47.2982	BovineHD1500013551	15	0.034748	0.9428	0.2714	0.1085	NO	NO	NO
24.6931	BovineHD1600006860	24.7604	BovineHD1600006892	16	0.067318	5e-04	0.0205021	0.0111022	NO	NO	NO
29.5118	BovineHD1600008313	29.6935	BovineHD1600008403	16	0.18177	0.989598	0.996799	0.0410041	YES	YES	NO
43.1947	BovineHD1600012082	43.3934	BovineHD1600012126	16	0.198677	0.0151015	0.0552	0.0047	NO	NO	NO
43.8041	BovineHD1600012203	43.9874	BovineHD1600012236	16	0.183311	0.9279	0.8144	0.1082	NO	NO	NO
45.4025	BovineHD1600012576	45.5985	BovineHD1600012610	16	0.196018	0	0	0.00010001	NO	NO	NO
59.1477	BovineHD1600016518	59.2155	BovineHD1600016540	16	0.067768	0.4956	0.1576	0.591759	NO	NO	NO
61.8871	BovineHD1600024609	61.9805	BovineHD1600017395	16	0.093365	0.9088	0.4671	0.0663	NO	NO	NO
63.2991	BovineHD1600017751	63.436	BovineHD1600017775	16	0.136875	0.7825	0.4079	0.4555	NO	NO	NO
70.0053	BovineHD1700020391	70.1213	BovineHD1700020411	17	0.115929	0.7042	0.708871	0.117	NO	NO	NO
14.273	BovineHD1800004639	14.9652	BovineHD1800004755	18	0.692208	0.00040004	0.00020002	0.0005002	NO	NO	NO
57.395	BovineHD1800016730	57.4819	BovineHD1800019822	18	0.086834	0.00340034	0.0339	0.231023	NO	NO	NO
27.7218	BovineHD1900008209	27.9227	ARS-BFGL-NGS-102771	19	0.200909	0.0056	0.1882	0.0245025	NO	NO	NO
28.2858	BovineHD1900008305	28.3406	BovineHD1900008328	19	0.054787	0.0433	0.4155	0.4301	NO	NO	NO
31.9555	BovineHD1900009390	31.974	BovineHD1900009405	19	0.018507	0.839684	0.8292	0.7435	NO	NO	NO
39.204	BovineHD1900011274	39.2886	BovineHD1900011316	19	0.084545	0.001	0.1055	0.0078	NO	NO	NO
52.9937	BovineHD1900018631	53.1285	ARS-BFGL-NGS-119255	19	0.134777	0.0066	0.0806	0.292	NO	NO	NO
25.0765	BovineHD2000007543	25.1826	BovineHD2000007563	20	0.106049	0.00150015	0.475	0.2446	NO	NO	NO
3.68482	BovineHD2100000566	3.7979	BovineHD2100000583	21	0.113083	0.0058	0.00120012	0.0036	NO	NO	NO
16.2973	BovineHD2100004475	16.419	BovineHD2100004503	21	0.121712	0.0359036	0.0606	0.059506	NO	NO	NO
33.1063	BovineHD2100009466	33.1942	BovineHD2100009488	21	0.087887	0.3326	0.348	0.80108	NO	NO	NO
33.3724	BTA-79167-no-rs	33.4216	BovineHD2200009639	22	0.049248	0.693	0.80488	0.962596	NO	NO	NO
37.3644	BovineHD2400010208	37.4934	BovineHD2400010237	24	0.128956	0.0114	0.7702	0.5623	NO	NO	NO
56.2439	BovineHD2400016056	56.3026	BovineHD2400016073	24	0.058674	0.316063	0.157316	0.8226	NO	NO	NO
24.3747	BovineHD2600006260	24.3952	BTA-60962	26	0.020517	0.885389	0.9904	0.8102	NO	NO	NO
8.46368	BovineHD2800002567	8.57405	BovineHD2800002588	28	0.110376	0.2938	0.740074	0.1739	NO	NO	NO
