# Supplementary material for: Selection in action: dissecting the molecular underpinnings of the increasing muscle mass of Belgian Blue Cattle
Source: BMC Genomics. 2014 Sep 17;15(1):796. doi: 10.1186/1471-2164-15-796 (PMC4190573; doi:10.1186/1471-2164-15-796)
Supplement: Supplementary file 15 — Additional file 15: Figure S13: Association on BTA19 for muscularity of the shoulder (SM). The association was performed with a mixed model including a polygenic effect (accounting for stratification or familial relationship), haplotype effects and without (blue) or with (green) correction for the MRC2 genotypes. The two red horizontal lines correspond to the thresholds for genome-wide significant and suggestive association, respectively. (ZIP 38 KB) [file 12864_2014_6507_MOESM15_ESM.zip]

Archive with 1 entries (1 files):
- 9993087513226500_add15.eps
