# Supplementary material for: Selection in action: dissecting the molecular underpinnings of the increasing muscle mass of Belgian Blue Cattle
Source: BMC Genomics. 2014 Sep 17;15(1):796. doi: 10.1186/1471-2164-15-796 (PMC4190573; doi:10.1186/1471-2164-15-796)
Supplement: Supplementary file 17 — Additional file 17: Figure S15: Association on BTA19 for muscularity of the rump - side view (RMS). The association was performed with a mixed model including a polygenic effect (accounting for stratification or familial relationship), haplotype effects and without (blue) or with (green) correction for the MRC2 genotypes. The two red horizontal lines correspond to the thresholds for genome-wide significant and suggestive association, respectively. (ZIP 37 KB) [file 12864_2014_6507_MOESM17_ESM.zip]

Archive with 1 entries (1 files):
- 9993087513226500_add17.eps
